# Supplementary material for: Behavioral, Physiological, and Molecular Mechanisms Underlying the Adaptation of Helicoverpa armigera to the Fruits of a Marginal Host: Walnut (Juglans regia)
Source: Plants (Basel). 2024 Oct 1;13(19):2761. doi: 10.3390/plants13192761 (PMC11478790; doi:10.3390/plants13192761)
Supplement: Supplementary file 1 [file plants-13-02761-s001.zip]

Archive with 1 entries (1 files):
- plants-3199332-supplementary.pdf
